# Supplementary material for: Discharge Interventions for First Nations People with Injury or Chronic Conditions: A Protocol for a Systematic Review
Source: Int J Environ Res Public Health. 2022 Sep 8;19(18):11301. doi: 10.3390/ijerph191811301 (PMC9517407; doi:10.3390/ijerph191811301)
Supplement: Supplementary file 1 [file ijerph-19-11301-s001.zip]

Archive with 2 entries (2 files):
- Supplementary File S1-PRISMA-P + checklist.pdf
- Supplementary File S2-planned search strategy.pdf
